# Supplementary material for: Identification of miRNAs involved in pear fruit development and quality
Source: BMC Genomics. 2014 Nov 3;15(1):953. doi: 10.1186/1471-2164-15-953 (PMC4233070; doi:10.1186/1471-2164-15-953)
Supplement: Supplementary file 1 — Additional file 1: List of 362 conserved miRNA. Transcript site counts, sequences and length for 362 conserved miRNA. (XLSX 24 KB) [file 12864_2014_6654_MOESM1_ESM.xlsx]

## Sheet: Sheet1
miRNA	transcript site count	sequence	length
miR1023c-3p	1092	AGGAGAATCGGCAAAGATGTAG	22
miR1026a	6	TGAAACAAGATTTGAGAGAGACA	23
miR1028a-5p	5	TCTAAGATGCTACAATGACACTA	23
miR1061-3p	24	TGAGAGATCAATGGTAATG	19
miR1078	5	TTTGGATGATTTCAAGACTTGGAT	24
miR1088-5p	6	CAGAGAGTACATAGAGAGCCGCAT	24
miR1120	12	ACTTCTTAATTATGGGAGTCGGAC	24
miR1126	3	TCATATATAGGGACTACATAGGAA	24
miR1132	78	AGGATGGAACGGAACGGAG	19
miR1134	25	CAAGAACAAAAGACAGAAGAAGCT	24
miR1136	12	TTGTCGAGGATGGATGCATGATA	23
miR1137	5	AGTACAAAGTTGGATGTCTTC	21
miR1151a*	240	ACGGTGGTGGAGCGGACCCGG	21
miR1157	18	TTCAGGTAGACGGGCCATGAG	21
miR1163.2	18	AGGGCATGCTGGTCGTCATG	20
miR1309	12	CTGAGTGGCGCTTTCGAAGGACA	23
miR1310	378	GGCATCGGGGGCGCAACGCC	20
miR1318	5	AGGAGAGATGACGCCGAC	18
miR1320	6	TGGAAGGAGGAATATTGTATCG	22
miR1428a-3p	990	TCAGATAAAGCGTGCAACTTTG	22
miR1432	6	CGCAGGAGAGATGACGCCGA	20
miR1436	250	ACATTGATGGGAGGAGGGAC	20
miR1441	5	ATCCGGATGTTGGAAGAAGGCTT	23
miR1450	6	ATCAATGGGTCGTGTCAGGTTAAC	24
miR1507*	6	AGACTTGTATGAAACGAAGACGAT	24
miR1510b-5p	6	AGAGGATAGAGTAAAACACACCAT	24
miR1516	4	CAAAAGAGCTAGATGACTTGTA	22
miR1520n	6	TCACAAGAGAACATGACACGACA	23
miR1526	708	CGGAAGTGGAAAATTAAAGCAG	22
miR1528	6	ATAGATCAGACTCACATATAATAG	24
miR1533	3	AATAAAAATAATCACTGA	18
miR156b*	10	GCTCACCTCTCTCTCTGTCAGC	22
miR156k	24	TTGACAGAAGAGAGTGAGCAC	21
miR157a	12	TTGACAGAAGATAGAGAGCAC	21
miR157d*	12	GCTCTCTATGCTTCTGTCATC	21
miR159a	12	TTTGGATTGAAGGGAGCTCTA	21
miR160a	12	TGCCTGGCTCCCTGTATGCCA	21
miR160a*	6	GCGTATGAGGAGCCATGCATA	21
miR162*	12	TGGAGGCAGCGGTTCATCGATC	22
miR162a	12	TCGATAAACCTCTGCATCCAG	21
miR164a	30	TGGAGAAGCAGGGCACGTGCA	21
miR164c*	6	CATGTGCCCCTCTTCCCCATC	21
miR166a	60	TCGGACCAGGCTTCATTCCCC	21
miR166c*	30	GGAATGTTGTCTGGCTCGAGG	21
miR166h-3p	18	TTTCGGACCAGGCTTCATTCC	21
miR167-3p	12	AGATCATGTGGTAGCTTCACC	21
miR167a	18	TGAAGCTGCCAGCATGATCTA	21
miR167a*	5	ACATGCATGACACGTAACTCATTT	24
miR168a	24	TCGCTTGGTGCAGGTCGGGAA	21
miR168a*	12	CCCGCCTTGCATCAACTGAAT	21
miR169g	6	TAGCCAGGGATGACTTGCCT	20
miR169j*	6	AGGCAGTCTCCTTTGGCTAAC	21
miR171	6	TTGAGCCGCGTCAATATCTCC	21
miR171b-3p	6	CGAGCCGAACCAATATCACTC	21
miR171k*	6	TGAGTATTGTTTCGGTCAAG	20
miR172a	24	AGAATCTTGATGATGCTGCAT	21
miR172c*	12	GGAGCATCATCAAGATTCACA	21
miR173*	10	ATCTCTCTGTGCAATTGTGGAAGA	24
miR1854-3p	5	TCCACATTTGGGCTGATTGGCTAT	24
miR1855	6	ATCACTGGAGTAGCACAAGTATA	23
miR1858a	6	GACAGGACAGGACGGAGTGGGAGC	24
miR1862e	4	CTTAGATTTGAATTTTGTGGACGG	24
miR1863b.2	6	AGATATTGGACTGCATGCATTATT	24
miR1873	6	TCTACATGGTATTAGAGCTAGGAA	24
miR1877	4	AGATACATTGAATGATGAGGCATG	24
miR2089	6	TACACATATTCCACCAATTCAT	22
miR2089*	6	AGGATTGTGTAGAGAGGTAAAAAT	24
miR2090	8	AACTCTGATTCTAGGACATTATAG	24
miR2091-5p	114	TCCAACCGTAGCCGAGGACGAG	22
miR2097-5p	6	ATGCAGATGGGACGGGACGGAACG	24
miR2101-3p	5	GATTTGAACTCAAGTGCAGATTGA	24
miR2105	1392	ATGTGAGTGAATGATGTGCAT	21
miR2111a	24	TAATCTGCATCCTGAGGTTTA	21
miR2111a*	10	GTCCTCGGGATGCGGATTACC	21
miR2119	39	TAAAAAGGAGTGTGTGGATAG	21
miR2199	438	TGATAACTCGACGGATCGC	19
miR2590h	6	AGAATACAAGGCAGAACAACACA	23
miR2592bl	10	TGGCATAGTTTGAATTCACATCAT	24
miR2600e	60	AGATTGTGGCATATGAGATTAGGC	24
miR2611	114	TATTTGTAGTCGTTGGATCAA	21
miR2616	3	AGGTTGGGTTTGGTTGGGCGGTTT	24
miR2619	4	ACATAGGACGTGTTTTGTGAG	21
miR2635	5	CAGTATTGTCACGTGACAG	19
miR2639	3	TTACGGCTTCGTCACCTTG	19
miR2641	15	GTTTGATCTTTATCGATTTCT	21
miR2643	6	TTTGGAGATCAGAAATTGGCG	21
miR2666	3	CGAAGGAATGAGGATATGAAGGA	23
miR2867-3p	1962	CTGGACGATGTGGGATGTCA	20
miR2871a-5p	6	GACCGTAGTACTAGATAGCAGAAA	24
miR2905	176	TACATGGAGAGCAAAGGCA	19
miR2916	522	TGGGGGCTCGAAGACGATCAG	21
miR2949b	1104	ATCTTTTGATACATGGATTTGGCA	24
miR2950	6	TAAGTGTGCAGGAGAGTGGAATA	23
miR319a*	4	GAGCTCTTCTTCAGTCCAGTCC	22
miR319e	16	TTGGACTGAAGGGAGCTCCT	20
miR3437	6	AACGTAAAACAAGGTCACACGGAT	24
miR3446	5	GTGGAAGCTAGACTTGTAGGCAGG	24
miR3455*	66	TCATTGGCTTCAGAGTTCATCGGA	24
miR3457	12	TGGCTTGTCACTGGATTTCGT	21
miR3509-3p	2	ATCTAACGGCATCTAGATCATCA	23
miR3515	60	CAATGGATAGAAAATGTAACGGAT	24
miR3522b	6	TGAGACTACAACATGAGCAGCGGC	24
miR3623*	18	AACAAGTTCATCCAAACACCA	21
miR3624	5	TCAGGGCAGCAGTGGTACT	19
miR3630	5	TGCAAGTGACGCTAGACTAGACA	23
miR3634*	4	CGGCATATGTTGACAGGAATTAGA	24
miR3696	4	CGAGTACATCGTGACGGTA	19
miR3711	4	TGGCGGTAGAGGAGGGTCTA	20
miR390a	18	AAGCTCAGGAGGGATAGCGCC	21
miR393	35	TCCAAAGGGATCGCATTG	18
miR393a*	12	ATCATGCTATCCCTTTGGATT	21
miR3946	915	TTGAGACGAAAGAGAAAGAAC	21
miR3948	18	TGGAGTGGGAGGGGAGGAGGGAGA	24
miR394a	4	TTGGCATTCTGTCCACCTCC	20
miR3954	18	TTATACAGAGAAATCACGGTC	21
miR395a	15	CTGAAGTGTTTGGGGGAACTC	21
miR396a*	6	GTTCAATAAAGCTGTGGGAAG	21
miR396b	12	TTCCACAGCTTTCTTGAA	18
miR396b-3p	6	GCTCAAGAAAGCTGTGGGAGA	21
miR397a	12	TCATTGAGTGCAGCGTTGATG	21
miR398b	6	TGTGTTCTCAGGTCGCCCCTG	21
miR399f	12	TGCCAAAGGAGATTTGCTCGG	21
miR399f*	5	GTGCAAATCTCCTTTGGCAGA	21
miR403	24	TTAGATTCACGCACAAACT	19
miR408	6	ATGCACTGCCTCTTCCCTGGC	21
miR408b*	6	CAGGGAAGAGGTAGAGCATGG	21
miR413	6	AAGTTTCTCCTTGTCCTGGAC	21
miR415	6	ACATAGAGCAGGAACAGACAT	21
miR418	36	CAATGTATGATGAACGGACAC	21
miR419	4	TGATGATGTTGACGATGTGAA	21
miR4224	12	CAAGTGCCTTCCTCCATCTCT	21
miR4226	6	TAGAAGATGCGATTACGAGACAAA	24
miR4232	6	TCCATTTATTTGATGTGTTC	20
miR4234	10	CACACTGTAAAACCAATTGGCAAT	24
miR4250	2352	TCCAAAAGCACAAGAACACCAA	22
miR4342	6	AATTGACGTTAGAATGTGAGGTGT	24
miR4343b	5	TCCTCAGATCAAGTGATTCGG	21
miR4344	8	AAGTAGACTTCAAGCACTTGT	21
miR4359a	3	TAGAATGACTCTAACTTCGGCTT	23
miR4364b	6	TCACAAAGCGGAGAACCTTGTTA	23
miR4369	8	GATCAAGTGATCCGGATCGTTGA	23
miR437	4	GAACTTAAGAGAAGGATGAGCTT	23
miR4372	6	AAATTCTGCACATGTGACGGACA	23
miR4376-5p	6	ACGCAGGAGAGATGACGCCGA	21
miR4378b	12	TAGAACTCTCTAGCATGTGCATA	23
miR4388	5	AATCTCTAGGACCAAAATGAAGA	23
miR4394	5	AAGGACAGAAAGAGAAGGGGCCGA	24
miR4400	5	GTGGAAGAATCTGGAAGACGTCT	23
miR4403	12	ACGACACGAACACGACAACACGAC	24
miR4413	6	AAGAGAATTTGTCAAGCATTG	21
miR4414a	12	AGCTGCTGACTCGTTGGTTCA	21
miR442	6	TGAAGGTATTGACGAGACGAAT	22
miR447a.2	2292	TACGGAAGAAAATTAGTGGTATT	23
miR447b*	12	GAAGACCTTGGGGAGAGTGGA	21
miR473	12	CACTCTCCCTCAAGGGCTTCGA	22
miR477c	12	TCCCTCAAGCGCTTCCAATATT	22
miR479	6	TGTGATATTGGTTCTGGCTCATA	23
miR482	6	TCTTTCCTAACCCTCCCATTCC	22
miR4993	6	GAGGCGGCGGCGGTTGTGGAG	21
miR5020a	12	GTGGAAGAAAAGAGTGAGATTGCA	24
miR5021	108	TGGACAAGAAGAAGAAGAAGAA	22
miR5026	6	ACCATCAGATCGTAACACT	19
miR5037	10	GGCTCAAAGGTCCATTACTG	20
miR5070	6	AACTGAGAGCTAGGTCAGAGGGCT	24
miR5071	4	ACCAGGCATCATGATCGTGGACA	23
miR5073	4	GTTTGGGCAATCGGAAGGACATTT	24
miR5083	6	AGACATGCACATTATCCTGATCA	23
miR5138	396	AAAAGACGTTAGGCGCTA	18
miR5139	42	TAACCTGGCTCTGATACCA	19
miR5140	20	TGATTGGTAAGATTTGGTG	19
miR5141	24	AACCCGACACGACATGACACGAAA	24
miR5145	5	ACCTGTTTAGAATCATTGAGGGTA	24
miR5149	6	GGGAGGCTGCGACGATTTGGAAGA	24
miR5162	6	AGAATGACCCAAATACCCTAAACA	24
miR5208a	54	AGACATGGAAGTTGATGATTGGTT	24
miR5213*	5	CAAGAGTGCAGATAAGACATC	21
miR5216a	6	TTGGATTGAATAAACGGTTGGAGA	24
miR5217	18	AGATCAAATTTGAACGGTCCGGAT	24
miR5218	6	TGGATTGCCTTGGTAGTAAGATGT	24
miR5227	392	TGAAAGAAGAGCTTGATGCA	20
miR5234	36	TTTTGTTGTGGATGGCCGAAG	21
miR5241a	24	CGAGCTGAATGGAAGAGTGCA	21
miR5243	24	TGGGCAGAGATATCGTGCATG	21
miR5247	1284	GAGGAGACAAGCATATGCTGA	21
miR5248	835	TCTTTAAAGTAGGCATGCATTCA	23
miR5255	408	TGACTTGATAGAGCACCAGTGGGC	24
miR5256	8	TATGGATTGCAGTAAGATTAA	21
miR5265	30	AAGTCATTGTTGGAGATGGTCTA	23
miR5274b	2	AGAGACGGATGTAAATGCT	19
miR5279	10	CGAACCACTTAGAATGACTCGTT	23
miR5283	72	CGTGTCGTGTCGGGTTATCGGAT	23
miR5289a	10	CGGGAAAACTGGAAAACTCGTCGA	24
miR5291a	5	AGTTGGAGGTTGGATTGGATGGAT	24
miR5293	12	GTGAAAGGAGTGGAAGGAAGAGGA	24
miR5296	36	ATTTTGTTGTGGAGTGTAAGGTGC	24
miR5298b	6	TGATGGAAGAGATCTGAAGATGAC	24
miR530	18	TGCATTTGCACCTGCACTTGT	21
miR535a	6	TGACGACGAGAGAGAGCACGC	21
miR536	6	TCGCGCTCAAGCTGTTGGATC	21
miR5372	3	TTGTTCGTGAAATTGTTGGTG	21
miR5373	6	TCTGATTGTTCTAGATGATGT	21
miR5376	6	TGAAGACTTATGAAGAATTGGAA	23
miR5377	4	ACTGAAGGATCATAGGAGAAGGCT	24
miR5380a	76	GAAGATATGATGAGGATGGATGA	23
miR5386	324	CGTCGGCTGTCGGCGGACTG	20
miR5471	162	CGAGAATCGAACATAAGACC	20
miR5474	8	ACCTATGGTGGTCTGTACGACAAG	24
miR5477	126	ACAAAATCAGTGAGACTTTGGAAC	24
miR5483	125	AACTTTTCCTGGATCGTTGATATA	24
miR5485	6	TGACATATCGGGTAGAGAGCAA	22
miR5492	3	AGAAGGAGAAGTAGAATGTGTGGTT	25
miR5497	5	GGAAGATTGGGACGAGCAT	19
miR5513	6	ATAACCACAAGGAGAACAGACTGA	24
miR5521	6	AGTGGCTGATACTCTTGATGATGG	24
miR5524	84	TGGAAAATGGAATGTTATGCACGG	24
miR5525	18	TGACCTTGGTGGAAGAGATCTGAA	24
miR5532	4	ATAGGAATATGATACAAATGATGG	24
miR5534b	6	CGATGAACGGCTAGAATG	18
miR5536	6	AATGAGTAAGTGACATGTGGTAGC	24
miR5537	2	AATGTTTGGATTGATCGTTTGTTT	24
miR5542	4	TTGAGAAGGTATCACATGTGAT	22
miR5564b	75	CATTTCGTCGAACACTTG	18
miR5565e	6	TTTGATTGGATGTTGGTCGTA	21
miR5633	5	ATATGGATCATCAGAATAAACAGG	24
miR5636	18	CGAGTCGCCAGTGCTTGACGG	21
miR5643a	24	AGGATTTTAAGATTATGGTGC	21
miR5644	6	GGTTGGGTTGGGGATAGACGGTA	23
miR5645a	6	ATTGAGTCATCCGTTAAG	18
miR5655	6	AAGTAGAACACAGAAGAAGAGTG	23
miR5658	12	ATGATTGCATGATGTATGATGAAC	24
miR5659	3	CGAATGAAGGATATGTGGAAGGTA	24
miR5671	420	CATGGTGGTGACGGGTGAC	19
miR5672	6	TCATTGGTAGTGAAGAAAATGGAC	24
miR773b	4	TAACTGTTGAACACAACAAGTTGA	24
miR808	72	ACTCAAGTGGGAGAATGTAAGAAT	24
miR809a	15	GTATGTGAGAAATGGTGTAGGAAT	24
miR811d.2	6	TATTTGATGATGTGGACGATG	21
miR812g	6	AATAGATGATTAAGTTGGGACA	22
miR815a	20	AAGGATTGCAGGGAGATTGGG	21
miR819h-3p	30	AGGAAAGCTAGAACCTAGAAACGG	24
miR822	492	ATGCTAACGCAATGTGATTTCT	22
miR825	24	TTCTGGAAGGTGCAAGTGAAC	21
miR825*	246	TGAACACCAATGCTCGAAGAACGC	24
miR827	12	TTAGATGACCATCAACGAACA	21
miR829*	5	ACTGTTAAATCTTTGATCGTTGAA	24
miR829.1	5	ATGCTCTGATACCATGAAGGAAGT	24
miR831*	6	AGAAGAGGCACAAGGATTATGGAC	24
miR835-3p	6	TGGAGAAGATAGGCTAAGACAAGT	24
miR837-3p	12	AAACTTAACAGAAAAACTGACGG	23
miR838*	6	ATGAAGAAATGTAGAAGCAGAAGC	24
miR839	6	CACCAACACTCCATCGTCGTCGCC	24
miR844	1284	AGAAGGCTAATAAGATGACCT	21
miR845a	30	TTGCTCTGATACCAAGTTGAATAT	24
miR845b*	28	AACAATTGGTATCAGAGCATC	21
miR847*	18	TTTGATGAAGAGGATTAGGTGGAA	24
miR848	24	TGCATGAGACTGCCTAAAGCT	21
miR851	6	TTGGGTGTAAATAAGAGACGACA	23
miR853	888	CAATCGGAAAGGGGGCAAAGCA	22
miR854a	18	GATGAGAATAGGAGGAGAGAG	21
miR855	6	AGCAGAAGCTAAGGAACTGAAGGA	24
miR858b	18	TTCGTTGTCTGTTCGACCTGA	21
miR859*	66	CTGGGTTTACAAGTAGATAGATA	23
miR902h-3p	6	AGAAGTGGACTCTTCATAAAC	21
miR919.2	3	TCTCAGGATGGACGACCCACT	21
miR946a*	5	TTGGATAGCAGAGGGTCTAGT	21
miR952b	552	AACGAGGATCCATTGGAG	18
miR482*	UnKnown	GGAATGGGCTGTTTGGGAAGA	21
miR482a-3p	UnKnown	TTCCCAAGCCCGCCCATTCCTA	22
miR894	UnKnown	GTTTCACGTCGGGTTCACCA	20
miR165a	UnKnown	TCGGACCAGGCTTCATCCCCC	21
miR5077	UnKnown	TTCACGTCGGGTTCACCA	18
miR3627	UnKnown	TTGTCGCAGGAGAGATGGTAC	21
miR5641	UnKnown	TGGAATGAAGATGACGAGTTA	21
miR1511	UnKnown	TAACCTAGCTCTGATACCATG	21
miR5502	UnKnown	ACGGATACGGATACAGAGATACGA	24
miR398a*	UnKnown	AGGACGTGTCATGTAGAATACGGA	24
miR1919a	UnKnown	TACGAGATGTCACTGTGACGG	21
miR4406	UnKnown	TTTGATTCTGTAGGGAACGGTTA	23
miR5244	UnKnown	TATCAATAGATGATTGTTGGT	21
miR5656	UnKnown	AACATGGAAGTAGATGATTGGTTT	24
miR4243	UnKnown	CGAAATAATAGATTATCGTGACA	23
miR4387a	UnKnown	AACGGAAGACGTGACACGTGACAC	24
miR1854-5p	UnKnown	TGGTGAAAGTTGAACGATTGGTA	23
miR1872	UnKnown	GTAACTGTGAGTCTGTGACGGTAT	24
miR5059	UnKnown	CGTTCCTGGGCAGCAACACCA	21
miR4371b	UnKnown	AAGCGTGATGAGTGGTAACGGAGA	24
miR5072	UnKnown	CGATCCCCAGCAGAGTCGCCA	21
miR5231	UnKnown	TCTGGATGCAAGTAGAAAGCTCAC	24
miR5245	UnKnown	CATCCGTAGAACTACAAGCATTA	23
miR3933	UnKnown	AGAAGCAAAATGACAACTCTTGAG	24
miR5638a	UnKnown	ATACTGAAAAATCTCTCATTT	21
miR1121	UnKnown	AAGTAGTGATGACTCAACCTCTTA	24
miR5284h	UnKnown	GAGTGGAACAAAAGTAGGAGATCT	24
miR480a	UnKnown	ACTATCTAAACGTTGACGTTGAAC	24
miR5161	UnKnown	TCTGGACTCGAGAGGGATGAATA	23
miR5290	UnKnown	ATTTGGAGTGAGAGTAGAAGATA	23
miR165b*	UnKnown	AGAATGTTTTTAGATCGACGG	21
miR5648-3p	UnKnown	ATCTGACGAAAACTGGCGGCATA	23
miR1312	UnKnown	TTATGGACGAGAAAATGACGATAT	24
miR529	UnKnown	AGCAAGGAGAGAGCAACAACCCA	23
miR5500	UnKnown	ATCACGGATCAAACTTGCGG	20
miR528	UnKnown	TGGAAGGGGCATGCAGAGGAG	21
miR3693	UnKnown	AGAGGGTGCGTGCATGATACTGTA	24
miR1850.1	UnKnown	TGGAGAGTTGGGAGAGTATGGCGG	24
miR1883a	UnKnown	CCTCTACGGGCCCAGAATGGATA	23
miR2936	UnKnown	CTTGAGAGAGAGGAAGACGACA	22
miR5153	UnKnown	TGGATTCATACAGTAGACGT	20
miR852*	UnKnown	AGACAAAGACGCGCACTATCTTAT	24
miR846	UnKnown	TTGAATTGAAGACGAATTGAATT	23
miR1052	UnKnown	TTACCTTCTATTGATTGTCGTTA	23
miR3979-5p	UnKnown	TCTCTCTCTCTCTCTTGAACGGTC	24
miR5224b	UnKnown	TCGGAAGAGTAGATTGTCGAGGCA	24
miR4379	UnKnown	TAGATGTATACTGTAGAAAGGTT	23
miR5065	UnKnown	AGGCAATCATACTTATACACT	21
miR3440	UnKnown	TGGATTGTCATGACGAAGCCGCCA	24
miR5222	UnKnown	TTACAGGATGAAGATGCACTCGGC	24
miR1870-3p	UnKnown	TGTAGAGGCTGATCAGCATGACA	23
miR5057	UnKnown	AAATTTCAAATGATTTCTGACAGT	24
miR1871	UnKnown	TAGGGCTTGAAGCATGTTGGTTT	23
miR4348	UnKnown	AACTGTAAGATGGTGACTGTATT	23
miR1314	UnKnown	TCTGGACTTGATGAATTAGGAGAA	24
miR2109	UnKnown	GTGCGTGTGTCGTCGCCTCTA	21
miR3947-5p	UnKnown	TTAATTCAGTAGATCCGACGACA	23
miR4414a*	UnKnown	ATCCAACGATGCAGGAGCTGA	21
miR821e	UnKnown	AAGTATCAAAATACAAATCGTTGG	24
miR5634	UnKnown	AGGGACTTTCAGAATTTAGGGTA	23
miR2118e	UnKnown	TTCCCAAGCCTGCCCATTCCTA	22
miR5207	UnKnown	CATAATGTGGCGATTGACGGTTT	23
miR5223a	UnKnown	TGTGGAATATTATTGAAGACTGCC	24
miR159b-3p	UnKnown	ATTGGATGTAAGCAGGAGCTCCA	23
miR5221	UnKnown	AGGAGAGTGGTGTGTTTCAAACTT	24
miR5049	UnKnown	TCCTAAAACTTGGTCGTTGGA	21
miR3466	UnKnown	TGTCCGGAAGACTACCACTCATA	23
miR5675	UnKnown	TAGAGAGACACTACAATGGAATA	23
miR5260	UnKnown	TTTGATGGTGGACATGGTT	19
miR2670e	UnKnown	ATTTCAACAGTACGGATCCACTA	23
miR1087	UnKnown	TACAGATTAGGTGAGAGGCTT	21
miR5523	UnKnown	CTGGAGGATGGAACATACTACTAG	24
miR5300	UnKnown	TCCCCAGTCCAGGCATTCCAAC	22
miR5029	UnKnown	AATGAGAAGAACAGAGCATAA	21
miR810b.1	UnKnown	TGAACACCGTCATGATAGCGTCAC	24
miR5258	UnKnown	TCAAGTGGGACAACGGAAGACTT	23
miR4391	UnKnown	TCTAGGACAGAGAACAAGAAGAAG	24
miR2873b	UnKnown	TTTGACTTGAGATTGTGGGTATA	23
miR1857-5p	UnKnown	TGGTTTTGTTTGGACCATGGA	21
miR4249	UnKnown	TGAATTTGAGAAGTCGGTA	19
miR4386	UnKnown	TGAGATTCTGAGAGTGGACTGCA	23
miR2108a	UnKnown	GTTAACTGTGTATGTTTTGTCGGA	24
miR1105	UnKnown	TTCAATGTGGAGCATCGCTGC	21
miR5033	UnKnown	AGGCTGTAACAATAGAGGAAATAC	24
miR5635a	UnKnown	TTTAGACGGAGTTGTTAACGGTGT	24
miR2645	UnKnown	TTTGGTAGAGATGAGTATATATA	23
miR782	UnKnown	CAAACCCTCTGGATGTCTT	19
miR2950*	UnKnown	TGGTATGCAGACGGGATGGGATA	23
miR5253	UnKnown	ATGGAAATGATTAAGCTTGGA	21
miR774b*	UnKnown	CATCTCAATTTTCAGTCGTCGAAT	24
miR839*	UnKnown	GAAGCATGTAGAGGTTGGTCGACA	24
miR5340	UnKnown	TGACGACGTGGATGCGAATTTCA	23
miR1508a	UnKnown	CAGAGACGTGGAAATAGCAGTTG	23
miR1515	UnKnown	TCATTTAGCGCTGACAATGATTGT	24
miR5039	UnKnown	TCCTTTTGAATCGATTGCATG	21
miR3449*	UnKnown	AGATAGAATGCATTCATGGATCA	23
