# Supplementary material for: Identification of miRNAs involved in pear fruit development and quality
Source: BMC Genomics. 2014 Nov 3;15(1):953. doi: 10.1186/1471-2164-15-953 (PMC4233070; doi:10.1186/1471-2164-15-953)
Supplement: Supplementary file 2 — Additional file 2: List of novel miRNA. Novel miRNAs identified in six libraries. For each library, A represents the novel miRNAs deposited in miRBase while B represents all the novel miRNAs identified in the study. MiRNA family, miRNA ID, location, length, GC%, MFE for precursor miRNA and count on 5p and 3p and total reads for mature miRNA are listed. (ZIP 483 KB) [file 12864_2014_6654_MOESM2_ESM.zip]

Archive with 1 entries (1 files):
- 2015072085124354_MOESM2_ESM.rar
