# Supplementary material for: Identification of miRNAs involved in pear fruit development and quality
Source: BMC Genomics. 2014 Nov 3;15(1):953. doi: 10.1186/1471-2164-15-953 (PMC4233070; doi:10.1186/1471-2164-15-953)
Supplement: Supplementary file 4 — Additional file 4: List of miRNAs cluster. 14 miRNA clusters at distances of 10 kb and 66 clusters at 100 kb. (ZIP 97 KB) [file 12864_2014_6654_MOESM4_ESM.zip]

Archive with 1 entries (1 files):
- 2015072085124354_MOESM4_ESM.rar
