# Supplementary material for: Identification of miRNAs involved in pear fruit development and quality
Source: BMC Genomics. 2014 Nov 3;15(1):953. doi: 10.1186/1471-2164-15-953 (PMC4233070; doi:10.1186/1471-2164-15-953)
Supplement: Supplementary file 7 — Additional file 7: KEGG pathway annotation for all miRNA target genes. A total of 235 KEGG pathways of the target genes annotated in the study. (ZIP 5 MB) [file 12864_2014_6654_MOESM7_ESM.zip]

Archive with 1 entries (1 files):
- 2015072085124354_MOESM7_ESM.rar
